# Supplementary material for: Quaternary Habitat Fluctuations and Demographic Dynamics in Turtles Inferred From Environmental Niche Modelling and Whole Genome Data
Source: Mol Ecol Resour. 2025 Sep 4;25(8):e70040. doi: 10.1111/1755-0998.70040 (PMC12550490; doi:10.1111/1755-0998.70040)
Supplement: Supplementary file 2 — Tables S1–S15: men70040‐sup‐0002‐Tables.xlsx. [file MEN-25-e70040-s001.xlsx]

## Sheet: Table S1
Supplementary Table S1. Details of chromosome assignment to Emys orbicularis reference scaffolds. No. of positions on scaffold: Total number of positions on a given scaffold. A position being the sequence resulting by the merging of all reads that are consecutively aligned on a specific section of a scaffold; PRR: Position representation ratio calculated as the ratio of positions on scaffold to p…
Microdissected chromosome	Assigned scaffold	Scaffold length (bp)	No. of position on scaffold	No. of total reads on scaffold	Sum of position length (bp)	Mean lenght between positions (bp)	Mean position coverage	Mean position length (bp)	PRR	Log of PRR	p value of PRR
Chr1	CM051430.1	373885020	8577	1882	1876744	13667.8	2.2	218.81	5.41217	0.733372	0
Chr1	CM051430.1	373885020	2588	5718	557180	17088.3	2.20943	215.294	4.46687	0.650003	0
Chr1	CM051430.1	373885020	1932	4287	424686	13870.8	2.21894	219.817	5.14369	0.711275	0
Chr1	CM051430.1	373885020	14	28	2787	11876.8	2	199.07	8.73938	0.941481	1.88659e-09
Chr1	CM051430.1	373885020	77	171	15827	54000.8	2.22078	205.545	1.48467	0.171631	0.000640113
Chr1	JAQMCU010000002.1	167264	3	6	783	39755.8	2	261	2.58595	0.412619	0.111975
Chr1	JAQMCU010000061.1	49998	1	2	70	24871.4	2	70	2.88369	0.459948	0.293041
Chr1	JAQMCU010000027.1	453301	3	6	69	33713.2	2	23	0.954191	-0.0203647	0.608316
Chr1	JAQMCU010000017.1	148047	1	2	23	61333.8	2	23	0.97387	-0.0114989	0.641872
Chr1	JAQMCU010000083.1	154581	1	2	38	22861.3	2	38	0.932706	-0.0302554	0.65774
Chr1	JAQMCU010000078.1	614449	1	2	19	258285	2	19	0.234647	-0.629585	0.98591
Chr1	JAQMCU010000051.1	769769	1	2	20	180136	2	20	0.187301	-0.72746	0.995204
Chr1	CM051453.1	18487242	33	64	1103	272082	1.93939	33.4242	0.213293	-0.671024	1
Chr1	CM051432.1	217678973	387	803	24672	280737	2.07494	63.7519	0.180897	-0.742569	1
Chr1	CM051433.1	158421364	251	525	9044	289668	2.09163	36.0319	0.205652	-0.686868	1
Chr1	CM051447.1	27602313	48	100	1326	293697	2.08333	27.625	0.158158	-0.80091	1
Chr1	CM051443.1	46357444	82	167	2212	311243	2.03659	26.9756	0.255032	-0.593405	1
Chr1	CM051444.1	34905662	45	98	1440	316228	2.17778	32	0.185873	-0.730783	1
Chr1	CM051436.1	131897773	213	521	7500	317980	2.44601	35.2113	0.227549	-0.642926	1
Chr1	CM051438.1	107854333	167	344	5606	322998	2.05988	33.5689	0.18016	-0.744341	1
Chr1	CM051452.1	22044855	34	69	768	365763	2.02941	22.5882	0.250724	-0.600804	1
Chr1	CM051441.1	56086520	80	176	3148	374024	2.2	39.35	0.126112	-0.899245	1
Chr1	CM051449.1	24827515	28	56	982	381329	2	35.0714	0.199595	-0.699849	1
Chr1	CM051454.1	18164433	31	62	1103	381681	2	35.5806	0.162602	-0.788875	1
Chr1	CM051439.1	91255289	135	276	3804	385745	2.04444	28.1778	0.118091	-0.927783	1
Chr1	CM051446.1	29610363	37	109	1121	391471	2.94595	30.2973	0.179359	-0.746277	1
Chr1	CM051431.1	300499247	416	878	11694	392645	2.11058	28.1106	0.222368	-0.652928	1
Chr1	CM051445.1	34215272	54	106	1550	396917	1.96296	28.7037	0.257361	-0.589457	1
Chr1	CM051434.1	146456333	215	474	6611	399669	2.20465	30.7488	0.24606	-0.608959	1
Chr1	CM051451.1	24115629	30	66	1080	402346	2.2	36	0.256327	-0.591205	1
Chr1	CM051435.1	137743343	191	423	5513	402903	2.21466	28.8639	0.228434	-0.641239	1
Chr1	CM051437.1	114201796	146	333	4041	428154	2.28082	27.6781	0.211656	-0.674369	1
Chr1	CM051440.1	81296055	102	239	3212	433012	2.34314	31.4902	0.199923	-0.699137	1
Chr1	CM051450.1	21976372	18	36	666	476980	2	37	0.232832	-0.632957	1
Chr1	CM051442.1	51050369	56	120	1409	582505	2.14286	25.1607	0.184323	-0.734419	1
Chr1	CM051448.1	25151755	22	49	958	626470	2.22727	43.5455	0.223244	-0.65122	1
Chr2	CM051431.1	300499247	1201	2755	290624	3954.58	2.29392	241.985	5.11337	0.708707	0
Chr2	CM051431.1	300499247	24945	57822	5854627	2749.79	2.31798	234.701	7.84128	0.894387	0
Chr2	CM051431.1	300499247	2765	6306	649700	2617.58	2.28065	234.973	8.01533	0.903921	0
Chr2	CM051431.1	300499247	20080	46328	4722415	2822.28	2.30717	235.18	7.51179	0.875743	0
Chr2	CM051431.1	300499247	3294	7581	772078	3597.49	2.30146	234.389	5.77257	0.761369	0
Chr2	CM051431.1	300499247	130	295	29731	6381.17	2.26923	228.7	3.37805	0.528667	4.77774e-31
Chr2	CM051431.1	300499247	33	76	8565	16095.3	2.30303	259.545	1.27083	0.104087	0.102926
Chr2	JAQMCU010000005.1	217521	6	12	1557	18475.7	2	259.5	1.17251	0.0691176	0.404598
Chr2	JAQMCU010000015.1	155244	1	2	45	65705.2	2	45	0.273812	-0.562547	0.974068
Chr2	JAQMCU010000053.1	163118	1	2	23	80112.4	2	23	0.260595	-0.584034	0.978453
Chr2	JAQMCU010000046.1	363986	1	2	212	159294	2	212	0.116784	-0.932617	0.999809
Chr2	JAQMCU010000027.1	453301	1	2	27	218122	2	27	0.0937737	-1.02792	0.999977
Chr2	JAQMCU010000052.1	525998	1	2	38	149176	2	38	0.0808134	-1.09252	0.999996
Chr2	JAQMCU010000051.1	769769	1	2	239	319080	2	239	0.0552214	-1.25789	1
Chr2	CM051449.1	24827515	25	47	1428	271144	1.88	57.12	0.0410428	-1.38676	1
Chr2	CM051451.1	24115629	27	56	1324	469137	2.07407	49.037	0.0372649	-1.4287	1
Chr2	CM051450.1	21976372	16	30	1046	482614	1.875	65.375	0.0397385	-1.40079	1
Chr2	CM051446.1	29610363	30	83	1077	486071	2.76667	35.9	0.0462316	-1.33506	1
Chr2	CM051438.1	107854333	100	207	3442	499574	2.07	34.42	0.0341391	-1.46675	1
Chr2	CM051441.1	56086520	61	117	4322	517488	1.91803	70.8525	0.0357612	-1.44659	1
Chr2	CM051434.1	146456333	143	297	6334	517607	2.07692	44.2937	0.0255735	-1.59221	1
Chr2	CM051432.1	217678973	231	469	12007	526502	2.0303	51.9784	0.0372708	-1.42863	1
Chr2	CM051437.1	114201796	103	222	4131	541876	2.15534	40.1068	0.043067	-1.36585	1
Chr2	CM051452.1	22044855	17	34	731	560144	2	43	0.0354201	-1.45075	1
Chr2	CM051430.1	373885020	361	760	15473	564157	2.10526	42.8615	0.0287308	-1.54165	1
Chr2	CM051443.1	46357444	39	76	2156	580631	1.94872	55.2821	0.042803	-1.36853	1
Chr2	CM051440.1	81296055	76	174	2763	592925	2.28947	36.3553	0.0309479	-1.50937	1
Chr2	CM051436.1	131897773	129	338	6265	595799	2.62016	48.5659	0.0475919	-1.32247	1
Chr2	CM051445.1	34215272	30	68	1126	617163	2.26667	37.5333	0.03278	-1.48439	1
Chr2	CM051435.1	137743343	133	302	6968	630376	2.27068	52.391	0.0390881	-1.40796	1
Chr2	CM051453.1	18487242	17	36	1458	636356	2.11765	85.7647	0.0327623	-1.48463	1
Chr2	CM051454.1	18164433	14	28	305	683282	2	21.7857	0.045109	-1.34574	1
Chr2	CM051442.1	51050369	41	86	1646	689922	2.09756	40.1463	0.0383698	-1.41601	1
Chr2	CM051433.1	158421364	143	302	7789	693266	2.11189	54.4685	0.0415045	-1.3819	1
Chr2	CM051439.1	91255289	80	166	3956	697911	2.075	49.45	0.0410439	-1.38675	1
Chr2	CM051447.1	27602313	23	44	1063	791407	1.91304	46.2174	0.0415738	-1.38118	1
Chr2	CM051448.1	25151755	17	36	844	890225	2.11765	49.6471	0.0383382	-1.41637	1
Chr2	CM051444.1	34905662	21	42	1459	945802	2	69.4762	0.0394121	-1.40437	1
Chr3	CM051436.1	131897773	808	1680	119728	78904.2	2.07921	148.178	2.35196	0.371429	3.13095e-109
Chr3	CM051432.1	217678973	710	1472	60344	162892	2.07324	84.9915	1.25227	0.0976973	5.94883e-10
Chr3	CM051438.1	39915	5	12	115	6212.98	2.4	23	48.0938	1.68209	9.26729e-08
Chr3	JAQMCU010000040.1	24965	1	8	58	11868.6	8	58	15.3788	1.18692	0.0629557
Chr3	JAQMCU010000008.1	67365	1	2	25	30255.2	2	25	5.69929	0.755821	0.160931
Chr3	CM051437.1	114201796	21	47	438	182726	2.2381	20.8571	1.23925	0.0931598	0.190487
Chr3	JAQMCU010000095.1	90008	1	2	22	37204.9	2	22	4.26554	0.629974	0.208987
Chr3	CM051451.1	24115629	69	140	1916	152686	2.02899	27.7681	1.09851	0.0408059	0.232237
Chr3	JAQMCU010000035.1	104523	1	2	25	41879.4	2	25	3.67319	0.565044	0.238335
Chr3	JAQMCU010000034.1	120470	1	2	19	46110.5	2	19	3.18696	0.503376	0.269325
Chr3	JAQMCU010000055.1	122377	1	2	41	56428.7	2	41	3.1373	0.496556	0.272946
Chr3	JAQMCU010000027.1	453301	2	3	93	41342.8	1.5	46.5	1.69394	0.228899	0.330384
Chr3	JAQMCU010000028.1	224497	1	2	19	108168	2	19	1.71019	0.233045	0.442759
Chr3	CM051434.1	146456333	383	789	9612	209218	2.06005	25.0966	1.00403	0.00174601	0.475074
Chr3	JAQMCU010000051.1	769769	2	3	44	195930	1.5	22	0.997528	-0.00107503	0.595379
Chr3	CM051453.1	18487242	44	86	1189	210184	1.95455	27.0227	0.913768	-0.0391641	0.745419
Chr3	CM051452.1	22044855	52	106	1247	245019	2.03846	23.9808	0.905631	-0.0430485	0.781318
Chr3	CM051443.1	46357444	111	241	3077	183738	2.17117	27.7207	0.919303	-0.0365411	0.826469
Chr3	CM051437.1	114201796	265	616	6323	229826	2.32453	23.8604	0.945069	-0.0245364	0.834535
Chr3	CM051447.1	27602313	64	154	1471	245641	2.40625	22.9844	0.890205	-0.0505101	0.840445
Chr3	CM051445.1	34215272	80	167	1730	217070	2.0875	21.625	0.897688	-0.0468746	0.847997
Chr3	CM051440.1	81296055	197	440	5652	196155	2.2335	28.6904	0.930362	-0.0313479	0.857321
Chr3	CM051435.1	137743343	335	755	9262	232488	2.25373	27.6478	0.933748	-0.0297704	0.907839
Chr3	JAQMCU010000032.1	963946	1	2	19	423545	2	19	0.398293	-0.399797	0.918832
Chr3	CM051446.1	29610363	64	146	1737	238122	2.28125	27.1406	0.829835	-0.0810084	0.944218
Chr3	CM051454.1	18164433	37	73	981	277651	1.97297	26.5135	0.782051	-0.106765	0.94729
Chr3	CM051441.1	56086520	126	314	5263	227405	2.49206	41.7698	0.862517	-0.0642326	0.960156
Chr3	CM051448.1	25151755	47	99	1396	203142	2.10638	29.7021	0.717439	-0.144215	0.993237
Chr3	CM051439.1	91255289	200	417	4690	235396	2.085	23.45	0.841448	-0.0749727	0.995152
Chr3	CM051433.1	158421364	361	874	10718	254976	2.42105	29.6898	0.874881	-0.0580512	0.996599
Chr3	CM051438.1	107854333	238	507	5512	263937	2.13025	23.1597	0.847217	-0.0720053	0.99667
Chr3	CM051431.1	300499247	705	1565	19078	238671	2.21986	27.061	0.900743	-0.0453989	0.998801
Chr3	CM051449.1	24827515	41	85	1116	357932	2.07317	27.2195	0.634024	-0.197894	0.999365
Chr3	CM051430.1	373885020	874	1822	24160	236211	2.08467	27.643	0.897488	-0.0469712	0.999814
Chr3	CM051442.1	51050369	90	242	2431	290871	2.68889	27.0111	0.67686	-0.169501	0.999973
Chr3	CM051444.1	34905662	52	103	1384	311100	1.98077	26.6154	0.571956	-0.242637	0.999997
Chr3	CM051450.1	21976372	25	52	598	432315	2.08	23.92	0.436757	-0.359761	0.999999
Chr7	CM051441.1	56086520	3639	13402	727819	200.005	3.68288	200.005	10.8981	1.03735	0
Chr7	CM051436.1	131897773	3	5	71	23.6667	1.66667	23.6667	1526.99	3.18384	1.26174e-09
Chr7	JAQMCU010000027.1	453301	11	64	1908	173.455	5.81818	173.455	4.07601	0.610235	0.000119293
Chr7	JAQMCU010000058.1	55204	4	8	110	27.5	2	27.5	12.1708	1.08532	0.000374152
Chr7	JAQMCU010000028.1	224497	7	20	983	140.429	2.85714	140.429	5.23741	0.719116	0.000474418
Chr7	JAQMCU010000051.1	769769	8	22	268	33.5	2.75	33.5	1.74566	0.241959	0.0935285
Chr7	JAQMCU010000052.1	525998	6	10	199	33.1667	1.66667	33.1667	1.916	0.282396	0.0977308
Chr7	JAQMCU010000083.1	154581	2	4	44	22	2	22	2.17322	0.337103	0.234951
Chr7	JAQMCU010000053.1	163118	2	8	46	23	4	23	2.05948	0.313757	0.253618
Chr7	JAQMCU010000075.1	83401	1	2	20	20	2	20	2.01399	0.304058	0.391364
Chr7	JAQMCU010000095.1	90008	1	2	19	19	2	19	1.86616	0.270948	0.414841
Chr7	JAQMCU010000054.1	141505	1	2	72	72	2	72	1.18702	0.0744571	0.569356
Chr7	JAQMCU010000005.1	217521	1	2	19	19	2	19	0.772196	-0.112272	0.726121
Chr7	JAQMCU010000066.1	347010	1	2	51	51	2	51	0.484046	-0.315113	0.873318
Chr7	CM051453.1	18487242	93	242	2367	25.4516	2.60215	25.4516	0.844967	-0.0731602	0.956578
Chr7	CM051451.1	24115629	117	303	2604	22.2564	2.58974	22.2564	0.814922	-0.0888838	0.9902
Chr7	JAQMCU010000032.1	963946	1	2	20	20	2	20	0.174251	-0.758824	0.996785
Chr7	CM051447.1	27602313	130	387	2942	22.6308	2.97692	22.6308	0.791092	-0.101773	0.997637
Chr7	CM051454.1	18164433	80	208	2159	26.9875	2.6	26.9875	0.739771	-0.130903	0.998045
Chr7	CM051436.1	131897773	347	1494	8328	24	4.30548	24	0.850347	-0.0704038	0.999229
Chr7	CM051448.1	25151755	109	306	3321	30.4679	2.80734	30.4679	0.727926	-0.137913	0.999807
Chr7	CM051443.1	46357444	214	630	5002	23.3738	2.94393	23.3738	0.775395	-0.110477	0.99996
Chr7	CM051446.1	29610363	121	489	3172	26.2149	4.04132	26.2149	0.686389	-0.163429	0.999996
Chr7	CM051452.1	22044855	84	217	1942	23.119	2.58333	23.119	0.640031	-0.193799	0.999996
Chr7	CM051445.1	34215272	142	375	3470	24.4366	2.64085	24.4366	0.697104	-0.156703	0.999998
Chr7	CM051436.1	131897773	285	856	6553	22.993	3.00351	22.993	0.755607	-0.121704	1
Chr7	CM051438.1	107854333	515	1305	12066	23.4291	2.53398	23.4291	0.802045	-0.0958014	1
Chr7	CM051440.1	81296055	369	1154	8051	21.8184	3.12737	21.8184	0.762405	-0.117814	1
Chr7	CM051433.1	158421364	780	2082	24985	32.0321	2.66923	32.0321	0.827008	-0.0824902	1
Chr7	CM051442.1	51050369	209	570	5169	24.7321	2.72727	24.7321	0.687664	-0.162624	1
Chr7	CM051450.1	21976372	69	185	1657	24.0145	2.68116	24.0145	0.527378	-0.277878	1
Chr7	CM051437.1	114201796	525	1574	11864	22.5981	2.9981	22.5981	0.772174	-0.112285	1
Chr7	CM051444.1	34905662	124	365	3312	26.7097	2.94355	26.7097	0.596698	-0.224245	1
Chr7	CM051439.1	91255289	399	1050	9646	24.1754	2.63158	24.1754	0.734419	-0.134056	1
Chr7	CM051435.1	137743343	642	1851	15372	23.9439	2.88318	23.9439	0.782877	-0.106307	1
Chr7	CM051449.1	24827515	75	176	2299	30.6533	2.34667	30.6533	0.507408	-0.294643	1
Chr7	CM051432.1	217678973	1060	2855	30680	28.9434	2.6934	28.9434	0.817934	-0.0872817	1
Chr7	CM051431.1	300499247	1330	3620	38049	28.6083	2.7218	28.6083	0.722399	-0.141223	1
Chr7	CM051430.1	373885020	1608	4333	38540	23.9677	2.69465	23.9677	0.743425	-0.128763	1
Chr7	CM051434.1	146456333	636	1856	14647	23.0299	2.91824	23.0299	0.72942	-0.137022	1
Chr9	CM051432.1	217678973	18145	53864	3408388	5421.26	2.96853	187.842	7.0443	0.847838	0
Chr9	CM051432.1	217678973	714	2070	134041	9034.41	2.89916	187.732	4.08569	0.611266	7.54e-207
Chr9	CM051432.1	217678973	102	305	19002	10320.5	2.9902	186.294	3.61926	0.55862	5.94e-27
Chr9	JAQMCU010000011.1	384042	12	30	2918	17852.5	2.5	243.167	2.44774	0.388765	0.00469144
Chr9	JAQMCU010000035.1	104523	2	3	90	21237.3	1.5	45	1.49893	0.17578	0.385278
Chr9	JAQMCU010000030.1	110748	2	4	41	33581.5	2	20.5	1.41467	0.150656	0.41291
Chr9	JAQMCU010000063.1	43569	1	2	56	18814.8	2	56	1.79798	0.254784	0.426608
Chr9	JAQMCU010000017.1	148047	2	4	49	45972.7	2	24.5	1.05826	0.0245925	0.56338
Chr9	JAQMCU010000052.1	525998	6	14	295	32203.3	2.33333	49.1667	0.893571	-0.0488708	0.6614
Chr9	JAQMCU010000027.1	453301	5	10	115	55347.8	2	23	0.864063	-0.0634546	0.685392
Chr9	JAQMCU010000028.1	224497	2	3	52	14890.2	1.5	26	0.697881	-0.156218	0.779908
Chr9	JAQMCU010000056.1	120816	1	2	57	18702.5	2	57	0.648392	-0.188162	0.786115
Chr9	JAQMCU010000055.1	122377	1	2	19	35075.2	2	19	0.640121	-0.193738	0.790335
Chr9	JAQMCU010000054.1	141505	1	2	59	48383.8	2	59	0.553593	-0.25681	0.835762
Chr9	JAQMCU010000051.1	769769	6	14	382	17968	2.33333	63.6667	0.610595	-0.214247	0.926091
Chr9	JAQMCU010000066.1	347010	1	4	51	64773.9	4	51	0.225746	-0.64638	0.988087
Chr9	JAQMCU010000032.1	963946	2	4	39	197106	2	19.5	0.162532	-0.789061	0.99994
Chr9	JAQMCU010000097.1	799863	1	2	19	334503	2	19	0.0979369	-1.00905	0.999963
Chr9	CM051448.1	25151755	110	262	3787	87236.9	2.38182	34.4273	0.385515	-0.413958	1
Chr9	CM051443.1	46357444	253	627	6132	92342.2	2.47826	24.2372	0.445524	-0.351129	1
Chr9	CM051439.1	91255289	519	1224	13898	96094.8	2.35838	26.7784	0.415308	-0.38163	1
Chr9	CM051454.1	18164433	90	221	2574	96139.1	2.45556	28.6	0.326828	-0.485681	1
Chr9	CM051445.1	34215272	177	433	4201	96405.1	2.44633	23.7345	0.346794	-0.459928	1
Chr9	CM051451.1	24115629	113	277	2724	99265.9	2.45133	24.1062	0.427527	-0.369037	1
Chr9	CM051447.1	27602313	157	384	3796	100323	2.44586	24.1783	0.329901	-0.481616	1
Chr9	CM051446.1	29610363	145	462	3704	101625	3.18621	25.5448	0.405243	-0.392285	1
Chr9	CM051449.1	24827515	103	252	3255	101836	2.4466	31.6019	0.383607	-0.416114	1
Chr9	CM051431.1	300499247	1594	3864	39115	101976	2.42409	24.5389	0.44557	-0.351084	1
Chr9	CM051438.1	107854333	583	1421	14238	102518	2.43739	24.422	0.342599	-0.465214	1
Chr9	CM051434.1	146456333	760	1994	17821	102660	2.62368	23.4487	0.415534	-0.381393	1
Chr9	CM051440.1	81296055	431	1131	10137	105439	2.62413	23.5197	0.324987	-0.488134	1
Chr9	CM051435.1	137743343	703	1784	17502	106684	2.5377	24.8962	0.288729	-0.539509	1
Chr9	CM051437.1	114201796	575	1486	13411	107201	2.58435	23.3235	0.367064	-0.435258	1
Chr9	CM051433.1	158421364	779	1908	21718	110866	2.44929	27.8793	0.362456	-0.440745	1
Chr9	CM051430.1	373885020	1840	4458	45790	110994	2.42283	24.8859	0.389832	-0.409122	1
Chr9	CM051453.1	18487242	92	213	2796	111378	2.31522	30.3913	0.388135	-0.411017	1
Chr9	CM051452.1	22044855	102	243	3234	113972	2.38235	31.7059	0.3852	-0.414314	1
Chr9	CM051436.1	131897773	665	2069	16405	114683	3.11128	24.6692	0.406507	-0.390932	1
Chr9	CM051442.1	51050369	226	573	5901	117166	2.5354	26.1106	0.399804	-0.398153	1
Chr9	CM051444.1	34905662	147	396	3775	128027	2.69388	25.6803	0.394954	-0.403454	1
Chr9	CM051441.1	56086520	234	581	7345	132526	2.48291	31.3889	0.394418	-0.404043	1
Chr9	CM051450.1	21976372	81	188	2481	135332	2.32099	30.6296	0.423441	-0.373207	1
Chr10	CM051433.1	158421364	2347	5829	482758	3223.29	2.4836	205.692	11.1442	1.04705	0
Chr10	CM051433.1	158421364	20688	52316	4262979	2624.22	2.52881	206.06	13.2916	1.12358	0
Chr10	CM051433.1	158421364	3785	9531	795992	3103.13	2.5181	210.302	10.0621	1.00269	0
Chr10	CM051433.1	158421364	672	1710	139401	4605.75	2.54464	207.442	6.39757	0.806015	5.44667e-300
Chr10	CM051433.1	158421364	270	666	57444	4167.73	2.46667	212.756	7.21331	0.858135	2.53722e-133
Chr10	CM051453.1	18487242	38	97	8083	12517	2.55263	212.711	2.30113	0.361942	4.15487e-06
Chr10	JAQMCU010000015.1	155244	12	30	3006	7161.43	2.5	250.5	5.35747	0.728959	4.26435e-06
Chr10	JAQMCU010000008.1	67365	4	10	665	6329.95	2.5	166.25	4.11546	0.614419	0.0173143
Chr10	JAQMCU010000014.1	327096	9	22	1995	10573	2.44444	221.667	1.90704	0.28036	0.0512897
Chr10	JAQMCU010000081.1	102344	3	10	442	15000.3	3.33333	147.333	2.03166	0.307852	0.185305
Chr10	JAQMCU010000058.1	55204	2	7	70	16630.3	3.5	35	2.51103	0.399853	0.189944
Chr10	JAQMCU010000056.1	120816	1	2	27	50361.7	2	27	0.573679	-0.241331	0.825037
Chr10	JAQMCU010000055.1	122377	1	2	21	38459.2	2	21	0.566361	-0.246907	0.828934
Chr10	JAQMCU010000051.1	769769	5	10	357	59224.3	2	71.4	0.450197	-0.346597	0.985953
Chr10	JAQMCU010000027.1	453301	2	4	45	131250	2	22.5	0.305799	-0.514564	0.989116
Chr10	CM051453.1	18487242	53	105	1727	170294	1.98113	32.5849	0.171103	-0.766743	1
Chr10	CM051440.1	81296055	226	542	7676	171593	2.39823	33.9646	0.1876	-0.726768	1
Chr10	CM051432.1	217678973	583	1244	26151	187197	2.13379	44.8559	0.192678	-0.715168	1
Chr10	CM051443.1	46357444	115	250	3175	193598	2.17391	27.6087	0.17795	-0.749703	1
Chr10	CM051450.1	21976372	51	124	1570	195524	2.43137	30.7843	0.154774	-0.810301	1
Chr10	CM051442.1	51050369	114	244	3173	197424	2.14035	27.8333	0.171938	-0.764629	1
Chr10	CM051446.1	29610363	81	221	2684	198290	2.7284	33.1358	0.131051	-0.882559	1
Chr10	CM051439.1	91255289	247	551	8502	199802	2.23077	34.4211	0.200543	-0.697792	1
Chr10	CM051434.1	146456333	399	928	9808	204362	2.32581	24.5815	0.189598	-0.722166	1
Chr10	CM051441.1	56086520	144	328	4351	206728	2.27778	30.2153	0.188325	-0.725091	1
Chr10	CM051447.1	27602313	75	154	2049	206728	2.05333	27.32	0.135027	-0.869579	1
Chr10	CM051451.1	24115629	67	139	2136	207014	2.07463	31.8806	0.171371	-0.766062	1
Chr10	CM051435.1	137743343	364	833	10826	213010	2.28846	29.7418	0.147957	-0.829864	1
Chr10	CM051445.1	34215272	99	215	3038	213895	2.17172	30.6869	0.160845	-0.793593	1
Chr10	CM051437.1	114201796	310	734	8269	213993	2.36774	26.6742	0.192561	-0.715431	1
Chr10	CM051436.1	131897773	366	981	9457	214882	2.68033	25.8388	0.166633	-0.778238	1
Chr10	CM051438.1	107854333	269	594	6817	220648	2.20818	25.342	0.211813	-0.674048	1
Chr10	CM051430.1	373885020	923	2001	28246	225216	2.16793	30.6024	0.137364	-0.862126	1
Chr10	CM051431.1	300499247	743	1599	23063	228665	2.15209	31.0404	0.185629	-0.731355	1
Chr10	CM051449.1	24827515	53	122	1938	254097	2.30189	36.566	0.188824	-0.723942	1
Chr10	CM051444.1	34905662	66	163	2029	255388	2.4697	30.7424	0.183157	-0.737176	1
Chr10	CM051448.1	25151755	49	120	2083	257395	2.44898	42.5102	0.192325	-0.715963	1
Chr10	CM051454.1	18164433	36	80	831	275931	2.22222	23.0833	0.18814	-0.725518	1
Chr10	CM051452.1	22044855	53	110	1238	301162	2.07547	23.3585	0.172865	-0.762292	1

## Sheet: Table S2
Supplementary Table S2. Genomic, life history and ecological data for 22 turtle and tortoise species.
Species	Reference genome NCBI accession number	Sequence Reads Archive (SRA) accession number	Coverage	Red list category	Age at maturity (years)	Average longevity (years)	Reproductive longevity	Generation time (years)	Habitat type	Climatic zone
Actinemys marmorata	GCA_022086475.1	SRR17460090	34x	Vulnerable	9 1	27.30 2	18.3	18.15	Aquatic 20	Tropical 38
Apalone spinifera	GCA_000385615.1	SRR649427; SRR649428; SRR649430	25x	Least Concern	9 2	25.00 2	16	17.1	Aquatic 21	Temperate 38
Carettochelys insculpta	GCA_007922185.1	SRR9043026	59x	Endangered	25 3	38.40 2	13.4	31.7	Aquatic 22	Tropical 38
Chelonoidis abingdonii	GCA_003597395.1	SRR6950581; SRR6950582; SRR6950584; SRR6950583; SRR6950585; SRR6950586; SRR6950587; SRR6950588; SRR6950589; SRR6950590; SRR6950599; SRR6950600; SRR6950615; SRR6950616; SRR6950617; SRR6950618; SRR6950619; SRR6950620; SRR6950621; SRR6950622; SRR6950623; SRR6950624; SRR7905326;	193x	Exinct	20 2	70.00 2	50	45	Extinct 40	Tropical 38
Chelydra serpentina	GCA_018859375.1	SRR10270340; SRR10270341; SRR10270342; SRR10270343; SRR10270344	150x	Least Concern	9 2	27.50 14	18.5	17.25	Aquatic 23	Temperate 38
Chrysemys picta bellii	GCA_000241765.5	SRR515070; SRR515075; SRR517971; SRR518309; SRR518311;	21x	Least Concern	7 2	23.30 2	16.3	15.15	Aquatic 23	Temperate
Cuora amboinensis	GCA_004028625.2	SRR8926373; SRR8926374;	77x	Endangered	6 4	38.20 2	32.2	22.1	Aquatic 24	Tropical 38
Cuora mccordi	GCA_003846335.1	SRR8180406	78x	Critically Endangered	7.45 5	24.24 5	16.79	15.84	Terrestrial 25	Tropical 38
Dermatemys mawii	GCA_007922305.1	SRR9097529	53x	Critically Endangered	15.15 6	50.00 15,16	34.85	32.57	Aquatic 26	Tropical 38
Emydura subglobosa	GCA_007922225.1	SRR9104622	56x	Least Concern	7.07 5	17.70 5	10.63	12.38	Aquatic 27	Tropical 38
Emys orbicularis	GCA_028017835.1	SRR25743593; SRR25743596; SRR25743599; SRR25743600; SRR25743602; SRR25743604	31x	Near Threatened	7 7	27.90 2	20.9	17.45	Aquatic 39	Temperate 38
Gopherus agassizii	GCA_002896415.1	SRR5044681; SRR5044680; SRR5044105; SRR5044104; SRR5044103; SRR5044102;	143x	Critically Endangered	15 2	40.00 2	25	27.5	Terrestrial 28	Tropical 38
Gopherus evgoodei	GCA_007399415.1	SRR1986393	68x	Vulnerable	13.80 8	-	-	22.00 18	Terrestrial 29	Tropical 38
Mauremys reevesii	GCA_016161935.1	SRR12831111	43x	Endangered	5.50 9	23.85 2	18.35	14.675	Aquatic 30	Tropical 38
Mesoclemmys tuberculata	GCA_007922155.1	SRR9043024	66x	Least Concern	-	-	-	20.00 19	Aquatic 31	Tropical 38
Pelodiscus sinensis	GCA_000230535.1	SRR3541150; SRR3541151; SRR3541152; SRR3541153; SRR3541154; SRR3541155; SRR3541156; SRR3541157; SRR3541158; SRR3541159; SRR3541160; SRR3541161; SRR3541162; SRR3541163; SRR3541164; SRR3541165; SRR3541166; SRR3541167; SRR3541168; SRR3541169; SRR3541170; SRR3541171; SRR3541172; SRR3541173; SRR3541174; SRR3541175; SRR3541176; SRR3541177; SRR3541178	99x	Vulnerable	5.50 10	60.00 17	54.5	37.2	Aquatic 32	Tropical 38
Pelusios castaneus	GCA_007922175.1	SRR9091361	62x	Least Concern	2.50 11	29.30 2	26.8	15.9	Aquatic 33	Tropical 38
Platysternon megacephalum	GCA_003942145.1	SRR7647055, SRR7647056; SRR7647057; SRR7647058; SRR7647059; SRR7647060; SRR7647061; SRR7647062; SRR7647063; SRR7647064; SRR7647069; SRR7647070; SRR7647071; SRR7647072; SRR7647073; SRR7647074; SRR7647075; SRR7647076; SRR7647077; SRR7647078; SRR7647079; SRR7647080; SRR7647082; SRR7647083; SRR7647084; SRR7647085; SRR7647086; SRR7647087; SRR7647088; SRR7647089; SRR7647090; SRR7647091	259x	Critically Endangered	8 12	50.00 12	42	29	Aquatic 34	Tropical 38
Podocnemis expansa	GCA_007922195.1	SRR9043028	57x	Least Concern	5.50 13	32.65 2	27.15	19	Aquatic 35	Tropical 38
Rafetus swinhoei	GCA_019425775.1	SRR13529489; SRR13529490; SRR13529491; SRR13529492; SRR13529493; SRR13529494; SRR13529495; SRR13529496; SRR13529497; SRR13529498; SRR13529499; SRR13529500; SRR13529501; SRR13529502; SRR13529503; SRR13529504	93x	Critically Endangered	-	-	-	40.00 36	Aquatic 36	Tropical 38
Terrapene carolina triunguis	GCA_002925995.2	SRR6435273; SRR6435276; SRR6435413, SRR6435417; SRR6435272; SRR6435274; SRR6435275; SRR6435412; SRR6435415; SRR6435416; SRR6435277; SRR6435278; SRR6435411; SRR6435414; SRR6435550; SRR6493908;	129x	Vulnerable	7 2	50.00 2	43	28.5	Terrestrial 37	Temperate 38
Trachemys scripta elegans	GCA_013100865.1	SRR649348; SRR649349; SRR649350; SRR649351; SRR649352; SRR649358	48x	Least Concern	8 2	29.95 2	21.95	18.9	Aquatic 23	Temperate 38
	References
1	Cameron, M. A., St Clair R. (2002). COSEWIC status report on the Pacific pond turtle Clemmys marmorata in Canada, in COSEWIC assessment and status report on the Pacific pond turtle Clemmys marmorata in Canada. Committee on the Status of Endangered Wildlife in Canada, 1-17
2	Myhrvold, N. P., Baldridge E., Chan B., Sivam D., Freeman D. L., Ernest S. M. (1025) An amniote life‐history database to perform comparative analyses with birds, mammals, and reptiles. Wiley Collection. https://doi.org/10.6084/m9.figshare.c.3308127.v1
3	Eisemberg, C., van Dijk, P. P., Georges, A., Amepou, Y. (2018) Carettochelys insculpta. The IUCN Red List of Threatened Species 2018: e.T3898A2884984. https://dx.doi.org/10.2305/IUCN.UK.2018-2.RLTS.T3898A2884984.en. Accessed on 30 October 2023
4	Cota, M., Hoang, H., Horne, B.D., Kusrini, M.D., McCormack, T., Platt, K., Schoppe, S., Shepherd, C. (2020) Cuora amboinensis. The IUCN Red List of Threatened Species 2020: e.T5958A3078812. https://dx.doi.org/10.2305/IUCN.UK.2020-2.RLTS.T5958A3078812.en. Accessed on 30 October 2023
5	Species360, Global information serving conservation. Available at https://www.species360.org Accessed 30 October 2023
6	Bishop, N.D., Hudson, R., Marlin, J., Pop, T., Rainwater, T., Boylan, S., Atkinson, B., Carthy, R.R (2021) Using growth rates to estimate the minimum age and size at sexual maturity in a captive population of the critically endangered Central American river turtle Dermatemys mawii. Journal of Zoo and Aquarium Research. https://doi.org/10.19227/jzar.v9i3.432
7	Mazanaeva, L., Orlova, V. (2004) Distribution and ecology of Emys orbicularis in Daghestan, Russia. Biologia Bratislava, 59(Suppl 14), 47-53
8	Edwards, T., Karl, A. E., Rosen, P. C., Vaughn, M., Melendez Torres, C., Kiester, A. R., Goode, E. V. (2018) Gopherus evgoodei (errata version published in 2019). The IUCN Red List of Threatened Species 2018: e.T90377823A144764819. https://dx.doi.org/10.2305/IUCN.UK.2018-2.RLTS.T90377823A144764819.en. Accessed on 30 October 2023.
9	van Dijk, P. P, (2011) Mauremys reevesii (errata version published in 2016). The IUCN Red List of Threatened Species 2011: e.T170502A97431862. https://dx.doi.org/10.2305/IUCN.UK.2011-1.RLTS.T170502A6783291.en. Accessed on 30 October 2023.
10	McKeown S (1978) Hawaiian Reptiles and Amphibians. Oriental Publishing Co., Honolulu
11	Vaitheeswaran Thiruvengadam (2020). Preliminary observation egg of african sideneck tortoise pelusios castanoides southeast arm of malawi preliminary observation egg of african sideneck tortoise pelusios castanoides southeast arm of malawi. Retrived from https://www.researchgate.net/publication/340350081_PRELIMINARY_OBSERVATION_EGG_OF_AFRICAN_SIDENECK_TORTOISE_PELUSIOS_CASTANOIDES_SOUTHEAST_ARM_O…
12	Fong, J., Hoang, H., Li, P., McCormack, T., Rao, D.Q., Timmins, R. J., Wang, L., van Dijk, P. P. (2021) Platysternon megacephalum. The IUCN Red List of Threatened Species 2021: e.T17585A1423706. https://dx.doi.org/10.2305/IUCN.UK.2021-2.RLTS.T17585A1423706.en. Accessed on 30 October 2023
13	Chinsamy, A., Valenzuela, N. M. (2008) Skeletochronology of the endangered side-neck turtle, Podocnemis expansa. South African Journal of Science, 104, 311- 314
14	van Dijk, P. P. (2012) Chelydra serpentina (errata version published in 2016). The IUCN Red List of Threatened Species 2012: e.T163424A97408395. https://dx.doi.org/10.2305/IUCN.UK.2012.RLTS.T163424A18547887.en. Accessed on 30 October 2023
15	Gallardo-Alvárez, M. I., Lesher-Gordillo, J. M., Machkour-M’Rabet, S., Zenteno-Ruiz, C. E., Olivera-Gómez, L. D., del Rosario Barragán-Vázquez, M., Ríos-Rodas, L., Valdés-Marín, A., Vázquez-López, H. G., Arriaga-Weiss, S. L. (2019) Genetic diversity and population structure of founders from wildlife conservation management units and wild populations of critically endangered Dermatemys mawii. Glob…
16	Gonzalez-Porter, G. P., Maldonado, J. E., Flores-Villela, O., Vogt, R. C., Janke, A., Fleischer, R. C., Hailer, F. (2013) Cryptic population structuring and the role of the isthmus of tehuantepec as a gene flow barrier in the critically endangered central american river turtle. PloS One. https://doi.org/10.1371/journal.pone.0071668
17	Xiong, G., Wang, X. Q., Zhou, X. W., Zeng, D., Chen, Z. N., Wang, P., Kang, L. (2019) Genetic variation in the Chinese soft-shell turtles (Pelodiscus spp.) revealed by sequences of mitochondrial Cytb gene. Mitochondrial DNA Part A, 30(8), 874-879. https://doi.org/10.1080/24701394.2019.1693551
18	Edwards, T., Karl, A. E., Rosen, P. C., Vaughn, M., Melendez Torres, C., Kiester, A. R., Goode, E. V. (2018) Gopherus evgoodei (errata version published in 2019). The IUCN Red List of Threatened Species 2018: e.T90377823A144764819. https://dx.doi.org/10.2305/IUCN.UK.2018-2.RLTS.T90377823A144764819.en. Accessed 30 October 2023
19	Drummond, G. M., Coutinho, M. E., Vogt, R. C. (2022) Mesoclemmys hogei (amended version of 2016 assessment). The IUCN Red List of Threatened Species 2022: e.T17081A217759966. https://dx.doi.org/10.2305/IUCN.UK.2022-1.RLTS.T17081A217759966.en. Accessed on 30 October 2023
20	Bury, R. N., Germano, D. J. 2008. Actinemys marmorata (Baird and Girard 1852) - Western pond turtle, Pacific pond turtle. In: A. G. J. Rhodin, P. C. H. Pritchard , P. P. van Dijk, R. A. Saumure, K. A. Buhlmann, J. B. Iverson (Eds.). Conservation Biology of Freshwater Turtles and Tortoise: A Compilation Project of the IUCN/SSC Tortoise and Freshwater Turtle Specialist Group. Chelonian Research Mon…
21	Webb, R. G. (1962) North American recent soft-shelled turtles (Family Trionychidae). University of Kansas publications, Museum of Natural History, 13(10), 429-611
22	Georges, A., Doody, J. S., Eisemberg, C., Alacs, E., Rose, M. (2008) Carettochelys insculpta Ramsay 1886 — Pig-Nosed Turtle, Fly River Turtle. In: A. G. J. Rhodin, P. C. H. Pritchard , P. P. van Dijk, R. A. Saumure, K. A. Buhlmann, J. B. Iverson (Eds.). Conservation Biology of Freshwater Turtles and Tortoise: A Compilation Project of the IUCN/SSC Tortoise and Freshwater Turtle Specialist Group. C…
23	Ernst, C. H., Lovich, J. E. (2009) Turtles of the United States and Canada. JHU Press, Baltimore
24	Schoppe, S., Das, I. (2011) Cuora amboinensis (Riche in Daudin 1801)–Southeast Asian Box Turtle. n: A. G. J. Rhodin, P. C. H. Pritchard , P. P. van Dijk, R. A. Saumure, K. A. Buhlmann, J. B. Iverson (Eds.). Conservation Biology of Freshwater Turtles and Tortoise: A Compilation Project of the IUCN/SSC Tortoise and Freshwater Turtle Specialist Group. Chelonian Research Monogrphs No. 5, https://doi.…
25	Zhou, T., Blanck, T., McCord, W. P., Li, P. P. (2008) Tracking Cuora mccordi Ernst, 1988: the first record of its natural habitat; a re-description; with data on captive populations and its vulnerability. Hamadryad, 32(1)
26	Briggs-Gonzalez, V., Gonzalez, S. C., Smith, D., Rainwater, T. R., Mazzotti, F. J. (2019) Species bioprofile for the hicatee (Dermatemys mawii). Caribbean Naturalist, (Spe. Is 2), 156-176
27	Freeman, A. B., Strevens, W., Sebasio, D., Cann, J. (2016) A preliminary assessment of the natural history and conservation status of the Jardine River Turtle (Emydura subglobosa subglobosa) in northern Australia. North Queensland Naturalist, 46, 57-68
28	Averill-Murray, R. C., Averill-Murray, A. (2005) Regional-scale estimation of density and habitat use of the desert tortoise (Gopherus agassizii) in Arizona. Journal of Herpetology, 39(1), 65-72
29	Lara-Reséndiz, R. A., Rosen, P. C., Sinervo, B., Miles, D. B., Méndez-de La Cruz, F. R. (2022) Habitat thermal quality for Gopherus evgoodei in tropical deciduous forest and consequences of habitat modification by buffelgrass. Journal of Thermal Biology, 104. https://doi.org/10.1016/j.jtherbio.2022.103192
30	Bu, R., Ye, Z., Shi, H. (2023) Habitat Selection and Home Range of Reeves’ Turtle (Mauremys reevesii) in Qichun County, Hubei Province, China. Animals 13(9). https://doi.org/10.3390/ani13091514
31	Santana, D. O., Marques, T. S.., Vieira, G. H. C., Moura, G. J. B., Faria, R. G., Mesquita, D. O. (2016) Mesoclemmys tuberculata (Luederwaldt 1926) – Tuberculate Toad-headed Turtle n: A. G. J. Rhodin, P. C. H. Pritchard , P. P. van Dijk, R. A. Saumure, K. A. Buhlmann, J. B. Iverson (Eds.). Conservation Biology of Freshwater Turtles and Tortoise: A Compilation Project of the IUCN/SSC Tortoise and …
32	Ip, Y. K., Lee, S. M., Wong, W. P., Chew, S. F. (2013) The Chinese soft-shelled turtle, Pelodiscus sinensis, decreases nitrogenous excretion, reduces urea synthesis and suppresses ammonia production during emersion. Journal of Experimental Biology, 216(9), 1650–1657. https://doi.org/10.1242/jeb.078972
33	Petrozzi, F., Ajong, S. N., Pacini, N., Dendi, D., Bi, S. G., Fa, J. E., Luiselli, L. (2021) Spatial niche expansion at multiple habitat scales of a tropical freshwater turtle in the absence of a potential competitor. Diversity, 13(2) https://doi.org/10.3390/d13020055
34	Xiao, F., Bu, R., Ye, Z., Wang, J., Shi, H. T. (2023) Microhabitat characteristics of the critically endangered big‐headed turtle Platysternon megacephalum. Ecology and Evolution, 13(10) https://doi.org/10.1002/ece3.10633
35	Jaffé, R., Peñaloza, C., Barreto, G. R. (2008) Monitoring an endangered freshwater turtle management program: Effects of nest relocation on growth and locomotive performance of the Giant South American Turtle (Podocnemis expansa, Podocnemididae). Chelonian Conservation and Biology, 7(2), 213-222. https://doi.org/10.2744/CCB-0696.1
36	Jian, W., Hai-Tao, S., Cheng, W., Lian-Xian, H. (2013) Habitat selection and conservation suggestions for the Yangtze giant softshell turtle (Rafetus swinhoei) in the Upper Red River, China. Chelonian Conservation and Biology, 12(1), 177-184 . https://doi.org/10.2744/CCB-1019.1
37	Reagan, D. P. (1974) Habitat selection in the three-toed box turtle, Terrapene carolina triunguis. Copeia, 1974(2), 512-527. https://doi.org/10.2307/1442543
38	Kottek, M., Grieser, J., Beck, C., Rudolf, B., Rubel, F. (2006) World map of the Köppen-Geiger climate classification updated. Meteorologische Zeitschrift, 15(3), 259-263 https://doi.org/10.1127/0941-2948/2006/0130
39	Ficetola, G. F., Padoa-Schioppa, E., Monti, A., Massa, R., Bernardi, F. D., Bottoni, L. (2004) The importance of aquatic and terrestrial habitat for the European pond turtle (Emys orbicularis): implications for conservation planning and management. Canadian Journal of Zoology 82(11). https://doi.org/10.1139/z04-170
40	Cayot LJ, Gibbs JP, Tapia W, Caccone A (2022) Chelonoidis abingdonii (amended version of 2016 assessment). The IUCN Red List of Threatened Species 2022: e.T9017A217759270. https://dx.doi.org/10.2305/IUCN.UK.2022-1.RLTS.T9017A217759270.en. Accessed on 30 October 2023

## Sheet: Table S3
Supplementary Table S3. Effective population size and area availability from the Marine Isotope Stage 19 (MIS19) to the Last Interglacial (LIG) and from the Last Interglacial to the Last Glacial Maximum (LGM).
	MIS19 to LIG			LIG to LGM
Species	Ne	Area availability		Ne	Area availability
Actinemys marmorata	Decrease	Decrease		Decrease	Decrease
Apalone spinifera	Decrease	Increase		Increase	Increase
Carettochelys insculpta	Increase	Decrease		Decrease	Decrease
Chelydra serpentina	Decrease	Increase		Decrease	Increase
Chrysemys picta bellii	Decrease	Increase		Decrease	Increase
Cuora amboinensis	Decrease	Increase		Decrease	Increase
Dermatemys mawii	Decrease	Decrease		Decrease	Decrease
Emydura subglobosa	Decrease	Decrease		Decrease	Decrease
Emys orbicularis	Decrease	Increase		Decrease	Increase
Gopherus agassizii	Decrease	Increase		Decrease	Increase
Gopherus evgoodei	Increase	Decrease		Decrease	Decrease
Mauremys reevesii	Decrease	Decrease		Decrease	Decrease
Mesoclemmys tuberculata	Decrease	Decrease		Decrease	Decrease
Pelodiscus sinensis	Decrease	Decrease		Decrease	Decrease
Pelusios castaneus	Decrease	Increase		Decrease	Increase
Platysternon megacephalum	Increase	Decrease		Decrease	Decrease
Podocnemis expansa	Increase	Decrease		Decrease	Decrease
Terrapene carolina triunguis	Increase	Decrease		Decrease	Decrease
Trachemys scripta elegans	Decrease	Decrease		Decrease	Decrease

## Sheet: Table S4
Supplementary Table S4. Effective population size and mean surface temperature from the Marine Isotope Stage 19 (MIS19) to the Last Interglacial (LIG) and from the Last Interglacial to the Last Glacial Maximum (LGM).
	MIS19 to LIG			LIG to LGM
Species	Ne	Temperature		Ne	Temperature
Actinemys marmorata	Decrease	Increase		Decrease	Decrease
Apalone spinifera	Decrease	Increase		Increase	Decrease
Carettochelys insculpta	Increase	Increase		Decrease	Decrease
Chelonoidis abingdonii	Decrease	Increase		Decrease	Decrease
Chelydra serpentina	Decrease	Increase		Decrease	Decrease
Chrysemys picta bellii	Decrease	Increase		Decrease	Decrease
Cuora amboinensis	Decrease	Increase		Decrease	Decrease
Cuora mccordi	Increase	Increase		Decrease	Decrease
Dermatemys mawii	Decrease	Increase		Decrease	Decrease
Emydura subglobosa	Decrease	Increase		Decrease	Decrease
Emys orbicularis	Decrease	Increase		Decrease	Decrease
Gopherus agassizii	Decrease	Increase		Decrease	Decrease
Gopherus evgoodei	Increase	Increase		Decrease	Decrease
Mauremys reevesii	Decrease	Increase		Decrease	Decrease
Mesoclemmys tuberculata	Decrease	Increase		Decrease	Decrease
Pelodiscus sinensis	Decrease	Increase		Decrease	Decrease
Pelusios castaneus	Decrease	Increase		Decrease	Decrease
Platysternon megacephalum	Increase	Increase		Decrease	Decrease
Podocnemis expansa	Increase	Increase		Decrease	Decrease
Rafetus swinhoei	Decrease	Increase		Decrease	Decrease
Terrapene carolina triunguis	Increase	Increase		Decrease	Decrease
Trachemys scripta elegans	Decrease	Increase		Decrease	Decrease

## Sheet: Table S5
Supplementary Table S5. Lenght of assembled scaffold
Scaffold	Scaffold lenght (Mb)
CM051430.1	373.8
CM051431.1	300.5
CM051432.1	217.7
CM051433.1	158.4
CM051434.1	146.5
CM051435.1	137.7
CM051436.1	131.9
CM051437.1	114.2
CM051438.1	107.9
CM051439.1	91.3
CM051440.1	81.3
CM051441.1	56.1
CM051442.1	51.1
CM051443.1	46.4
CM051444.1	34.9
CM051445.1	34.2
CM051446.1	29.6
CM051447.1	27.6
CM051448.1	25.2
CM051449.1	24.8
CM051450.1	21.9
CM051451.1	24.1
CM051452.1	22
CM051453.1	18.5
CM051454.1	18.2

## Sheet: Table S6
Supplementary Table S6. Chromosomes assignment to Emys orbicularis genome scaffolds.
Chromosomes a	Reference scaffold	Coverage
Chr1	CM051430.1	2
Chr2	CM051431.1	9.44447
Chr3	CM051436.1	2.35264
Chr7	CM051441.1	17.1571
Chr9	CM051432.1	7.90299
Chr10	CM051433.1	10.995
a Chromosome numbers refer to the karyotype defined by Iannucci et al. (2019)

## Sheet: Table S7
Supplementary Table S7. Read statistics for chromosome assignement
Microdissected chromosome pool	No. of total reads (bp)	No. of trimmed reads (bp)	Total size of reads	Total size of trimmed reads	No. of mapped reads	No. of duplicated reads	Percent of duplication	No. of mapped reads after filtering	Total size of mapped reads after filtering (bp)	Error rate	Average read length (bp)	Average insert size (bp)	Average quality (Q) of reads
Chr1	249540	80664	75111540	18034894	75203	2423	0.032033	34509	7922594	0.0155462	229	396.1	34.1
Chr2	656606	156224	197638406	35407130	152432	5619	0.036705	121702	28380567	0.0162103	233	464.3	33.9
Chr3	328160	83416	98776160	19703790	73976	306	0.004109	12989	3103082	0.0176729	238	148.1	33.2
Chr7	973142	271814	292915742	62722447	238998	56526	0.236429	41635	9622822	0.0143929	231	219.5	33.5
Chr9	732276	308080	220415076	65997232	284230	49322	0.173416	80666	17203140	0.0138926	213	358.2	34.5
Chr10	835640	179246	251527640	37810525	168675	13099	0.077457	80508	17418378	0.0152417	216	414.7	34.4

## Sheet: Table S8
Supplementary Table S8. Divergence time, pairwise genomic distance and per year mutation rate between each of 14 tortoises and terrapins and their closest relatives.
Species	Closest relative species	Divergence time (Mya)	Pairwise distance	Mutation rate / year
Actinemys marmorata	Emys orbicularis / Terrapene carolina triunguis	14641900	0.013763	4.69987e-10
Apalone spinifera	Rafetus swinhoei	36185900	0.03454	4.77258e-10
Carettochelys insculpta	Softshells turtles	152029900	0.093016	3.05914e-10
Chelonoidis abingdonii	Gopherus evgodeii	44740000	0.040613	4.53878e-10
Chelydra serpentina	Dermatemys mawii	101909500	0.079146	3.88315e-10
Chrysemys picta bellii	Trachemys scripta elegans	19861600	0.016006	4.02938e-10
Cuora amboinensis	Cuora mccordi	13426200	0.016048	5.97637e-10
Emydura subglobosa	Mesoclemmys tuberculata	85099000	0.073807	4.33654e-10
Gopherus agassizii	Gopherus evgoodei	5681800	0.0089	7.83203e-10
Mauremys reevesii	Cuora spp.	32435800	0.0245895	3.79049e-10
Pelodiscus sinensis	Trionychidae	49197100	0.0486215	4.9415e-10
Pelusios castaneus	Podocnemis expansa	124691300	0.087064	3.49118e-10
Platysternon megacephalum	Emydidae	75793600	0.0397508	2.6223e-10
Terrapene carolina triunguis	Emys orbicularis	12752500	0.014949	5.8612e-10

## Sheet: Table S9 
Supplementary Table S9. Heterozigosity (H), mean effective population size (Ne) and present and past area availability for 22 tortoises and terrapins.
Species	H	Mutation rate per generation	Mean Ne	Present area availability (km2)	Past mean area availability (km2)	Variance of past mean area
Actinemys marmorata	0.00214	8.46e-09	63400	261147	174823	9.85896e+08
Apalone spinifera	0.000917	8.11e-09	32300	3.57512e+06	5.215e+06	5.07832e+12
Carettochelys insculpta	0.00194	9.7e-09	46200	17043.6	14230.9	2.73626e+08
Chelonoidis abingdonii	0.000286	4.54e-10	3500	-	-	-
Chelydra serpentina	0.0025	6.6e-09	91100	3.55836e+06	3.44174e+06	3133460000000
Chrysemys picta bellii	0.00207	6.06e-09	136500	2.69992e+06	3.4489e+06	2023890000000
Cuora amboinensis	0.00469	1.31e-08	62200	3.91284e+06	4.67581e+06	2600310000000
Cuora mccordi	0.0021923	9.56e-09	42700	-	-	-
Dermatemys mawii	0.00188	1.28e-08	30200	232366	580078	5.03057e+10
Emydura subglobosa	0.00303	5.2e-09	170300	3.28585e+06	2.38847e+06	1.67137e+12
Emys orbicularis	0.00178	9.96e-09	599700	2.84244e+06	2.13372e+06	3.15053e+12
Gopherus agassizii	0.0032	2.11e-08	35700	196284	87708.4	1.68625e+09
Gopherus evgoodei	0.0025	1.72e-08	77300	50843.1	77064.3	2.37556e+10
Mauremys reevesii	0.00379	5.68573e-09	158500	2.25804e+06	2.64845e+06	8.40862e+11
Mesoclemmys tuberculata	0.00188	8.67e-09	53300	320529	2.50098e+06	7.27706e+11
Pelodiscus sinensis	0.00197	1.83e-08	25500	1.0986e+06	3.36956e+06	1.43417e+12
Pelusios castaneus	0.00297	5.59e-09	132500	1.70102e+06	2.85826e+06	2.35188e+12
Platysternon megacephalum	0.00234	7.6e-09	245500	262323	1.00219e+06	1.39946e+11
Podocnemis expansa	0.00124	6.63e-09	54800	1.85635e+06	1.873e+06	6.39671e+12
Rafetus swinhoei	0.00104	1.91e-08	18800	-	-	-
Terrapene carolina triunguis	0.00443	1.64e-08	112900	1.45044e+06	1.11733e+06	6.61678e+11
Trachemys scripta elegans	0.00490579	7.65583e-09	128800	2.74965e+06	4.23981e+06	2.80477e+12

## Sheet: Table S10
Supplementary Table S10. Environmental niche model parameters and evaluation criteria for 22 tortoises and terrapins. Akaike Information Criterion (AIC) and Area under the curve (AUC) are shown for both training and test datasets.
		AUC value					AUC value
Species	Number of occurences	MAXENT best model	AUC Training dataset	AUC Test dataset	AIC value		MAXENT best model MIS19	AUC Training dataset	AUC Test dataset	AIC value
Actinemys marmorata	3000	rm.1_fc.LQP	0.976797	0.976569	18269.8		rm.1_fc.LQ	0.976836	0.976643	18300.5
Apalone spinifera	3000	rm.1_fc.LQP	0.882312	0.881514	34362		rm.1_fc.LQP	0.868314	0.866872	34604.2
Carettochelys insculpta	120	rm.1_fc.LQ	0.991604	0.975329	491.24		rm.1_fc.LQP	0.988475	0.980361	503.428
Chelonoidis abingdonii	-	-	-	-	-		-	-	-	-
Chelydra serpentina	3000	rm.1_fc.LQP	0.90685	0.908123	52088.6		rm.1_fc.LQP	0.906662	0.907015	52207
Chrysemys picta bellii	3000	rm.1_fc.LQP	0.873381	0.87444	30065.5		rm.1_fc.LQP	0.892432	0.891618	7425.06
Cuora amboinensis	29	rm.2_fc.L	0.828904	0.815244	679.511		rm.1_fc.L	0.849776	0.821952	685.432
Cuora mccordi	-	-	-	-	-		-	-	-	-
Dermatemys mawii	31	rm.1_fc.LQ	0.949581	0.936021	532.259		rm.5_fc.LQ	0.912914	0.905464	554.613
Emydura subglobosa	125	rm.1_fc.LQ	0.904513	0.856317	799.515		rm.1_fc.L	0.843531	0.857255	795.404
Emys orbicularis	3000	rm.1_fc.LQP	0.926799	0.92474	27676.1		rm.1_fc.LQP	0.92952	0.928293	27714.3
Gopherus agassizii	1326	rm.1_fc.LQP	0.976196	0.975866	13344.8		rm.1_fc.LQP	0.972842	0.972653	13483.2
Gopherus evgoodei	60	rm.1_fc.LQ	0.992818	0.991289	757.888		rm.1_fc.LQ	0.987056	0.985049	805.377
Mauremys reevesii	276	rm.2_fc.LQP	0.942616	0.934312	4189.24		rm.2_fc.LQP	0.94306	0.935119	4178.59
Mesoclemmys tuberculata	32	rm.1_fc.LQ	0.92892	0.899234	606.072		rm.2_fc.LQP	0.869877	0.760398	650.92
Pelodiscus sinensis	438	rm.1_fc.LQP	0.93196	0.925741	5360.62		rm.1_fc.LQP	0.924278	0.916857	5447.35
Pelusios castaneus	23	rm.1_fc.L	0.94694	0.907034	502.993		rm.1_fc.L	0.828388	0.78755	531.592
Platysternon megacephalum	50	rm.2_fc.LQP	0.968903	0.932958	724.601		rm.1_fc.LQP	0.942587	0.905151	780.558
Podocnemis expansa	3000	rm.1_fc.LQP	0.884949	0.862066	2003.47		rm.1_fc.LQP	0.880635	0.862389	1990.04
Rafetus swinhoei	5	-	-	-	-		-	-	-	-
Terrapene carolina triunguis	3000	rm.1_fc.LQP	0.927873	0.92867	51126.9		rm.1_fc.LQP	0.92613	0.926801	51144.7
Trachemys scripta elegans	3000	rm.1_fc.LQP	0.924833	0.923926	33639.7		rm.1_fc.LQP	0.904148	0.904038	34393.9
rm: regularizations multipliers; fc: feature class; L: linear; LQ: quadratic; LQP: product of linear and quadratic

[truncated: 5 more sheets: Table S11 , Table S12, Table S13, Table S14, Table S15]
